# Supplementary material for: Videos in short video sharing platforms as a source of information on bipolar disorder: a cross-sectional content analysis study
Source: Front Public Health. 2025 Oct 28;13:1627885. doi: 10.3389/fpubh.2025.1627885 (PMC12602428; doi:10.3389/fpubh.2025.1627885)
Supplement: Supplementary file 1 [file Data_Sheet_1.zip]

Archive with 8 entries (7 files):
- supplementary material/
- supplementary material/Supplementary figure 1.docx
- supplementary material/Supplementary figure 2.docx
- supplementary material/Supplementary table 1.docx
- supplementary material/Supplementary table 2.docx
- supplementary material/Supplementary table 3.docx
- supplementary material/Supplementary Table 4.docx
- supplementary material/Supplementary Table 5.docx
